# Supplementary material for: Adding phosphorylation events to the core oscillator driving the cell cycle of fission yeast
Source: PLoS One. 2018 Dec 4;13(12):e0208515. doi: 10.1371/journal.pone.0208515 (PMC6279014; doi:10.1371/journal.pone.0208515)
Supplement: S1 Table — The genes that do not oscillate are marked with # with their rank if their transcription levels slightly oscillate. (XLSX) [file pone.0208515.s002.xlsx]

## Sheet: Tabelle1
Target genes	PomBaseID	rank in [13]	rank in [12]
plo1	SPAC23C11.16	262	54
fin1	SPAC19E9.02	102	7
mid1	SPCC4B3.15	1109	#
spo12	SPAC3F10.15c	594	37
sid2	SPAC24B11.11c	85	67
ppb1	SPBP4H10.04	1059	#
cdc15	SPAC20G8.05c	8	26
mcm2	SPBC4.04c	#3414	#
myp2	SPAC4A8.05c	82	43
klp5	SPBC2F12.13	127	6
rum1	SPBC32F12.09	143	55
ark1	SPCC320.13c	#2708	618
ntp1	SPBC660.07	624	1941
ecl1	SPCC70.12c	not in the genes	#
ctt1	SPCC757.07c	#4381	#
ish1	SPBC365.12c	#3855	1449
cdc13	SPBC582.03	189	224
gpx1	SPBC32F12.03c	#2043	547
agl1	SPAPB24D3.10c	#2916	#
fbp1	SPBC1198.14c	#4559	#
ecm33	SPAC1705.03c	17	64
sro1	SPBC1347.11	344	529
myp2	SPAC4A8.05c	82	43
plo1	SPAC23C11.16	262	54
klp5	SPBC2F12.13	127	6
rum1	SPBC32F12.09	143	64
ark1	SPCC320.13c	#2708	618
ste11	SPBC32C12.02	#3418	#
fbp1	SPBC1198.14c	#4559	#
ste11	SPBC32C12.02	#3418	#
Unassigned	SPAC26H5.07C	#2474	226
Unassigned	SPCC594.01	#2741	1268
bud32	SPAP27G11.07C	#3718	#
vtc4	SPCC1322.14C	549	552
Unassigned	SPBC725.03	#2282	1953
Unassigned	SPCC613.03	#2973	#
Unassigned	SPBC83.16C	#4700	601
urg1	SPAC1002.19	191	1873
dsc5	SPCC285.11	#2335	#
crs103	SPBC365.01	#1083	1144
gld1	SPAC13F5.03c	#2267	#
ctp1	SPCC338.08	134	132
cig2	SPAPB2B4.03	33	82
cdc18	SPBC14C8.07c	2	69
nrm1	SPBC16A3.07c	153	66
mik1	SPBC660.14	444	75
cdt1	SPBC428.18	518	59
